# Supplementary material for: Seihai-to (TJ-90)-Induced Activation of Airway Ciliary Beatings of Mice: Ca2+ Modulation of cAMP-Stimulated Ciliary Beatings via PDE1
Source: Int J Mol Sci. 2018 Feb 26;19(3):658. doi: 10.3390/ijms19030658 (PMC5877519; doi:10.3390/ijms19030658)
Supplement: Supplementary file 1 [file ijms-19-00658-s001.zip]

Archive with 11 entries (7 files):
- ijms-261470-supplementary/
- ijms-261470-supplementary/Supplemental_files/
- ijms-261470-supplementary/Supplemental_files/.DS_Store
- ijms-261470-supplementary/Supplemental_files/S1.avi
- ijms-261470-supplementary/Supplemental_files/S2.avi
- ijms-261470-supplementary/Supplemental_files/supplemetary captions.docx
- ijms-261470-supplementary/__MACOSX/
- ijms-261470-supplementary/__MACOSX/Supplemental_files/
- ijms-261470-supplementary/__MACOSX/Supplemental_files/._.DS_Store
- ijms-261470-supplementary/__MACOSX/Supplemental_files/._S1.avi
- ijms-261470-supplementary/__MACOSX/Supplemental_files/._S2.avi
